# Supplementary material for: Glycerol-based deep eutectic solvents for efficient and reversible iodine uptake from vapour phase
Source: Commun Chem. 2025 Jun 7;8:178. doi: 10.1038/s42004-025-01575-2 (PMC12145444; doi:10.1038/s42004-025-01575-2)
Supplement: Supplementary file 4 — Supplementary Data 1 [file 42004_2025_1575_MOESM4_ESM.xlsx]

## Sheet: Sheet1
Time	DES1	DES2	DES3	Gly
h	g*g
0	0	0	0	0
0.08	0.191	0.14	0.162	0.049
0.25	0.433	0.303	0.229	0.101
0.5	0.753	0.48	0.454	0.109
0.75	0.986	0.601	0.674	0.111
1	1.293	0.916	0.873	0.134
1.5	1.49	1.297	1.028	0.1308
2	1.707	1.506	1.287	0.143
4	2.372	1.809	1.503	0.1526
6	2.688	2.186	1.772	0.1582
8	3.044	2.433	2.046	0.1699
10	3.285	2.546	2.331	0.1752
20	3.827	2.969	2.749	0.192
23.3	3.903	3.071	2.838	0.201
30	4.034	3.233	2.91	0.195
