# Supplementary material for: Glycerol-based deep eutectic solvents for efficient and reversible iodine uptake from vapour phase
Source: Commun Chem. 2025 Jun 7;8:178. doi: 10.1038/s42004-025-01575-2 (PMC12145444; doi:10.1038/s42004-025-01575-2)
Supplement: Supplementary file 5 — Supplementary Data 2 [file 42004_2025_1575_MOESM5_ESM.xlsx]

## Sheet: Sheet1
DES1			DES2			DES3			Gly
First	Second	Third	First	Second	Third	First	Second	Third	First	Second	Third
g*g
0	0	0	0	0	0	0	0	0	0	0	0
0.199	0.185	0.189	0.145	0.154	0.186	0.159	0.132	0.129	0.049	0.052	0.046
0.412	0.441	0.445	0.218	0.223	0.245	0.319	0.289	0.301	0.101	0.105	0.098
0.752	0.765	0.741	0.456	0.436	0.469	0.5	0.456	0.485	0.111	0.109	0.106
0.98	0.996	0.982	0.664	0.666	0.692	0.623	0.652	0.529	0.114	0.116	0.102
1.274	1.325	1.281	0.85	0.895	0.875	0.927	0.923	0.899	0.145	0.135	0.123
1.479	1.489	1.501	1.027	1.035	1.023	1.343	1.252	1.296	0.125	0.138	0.129
1.706	1.716	1.699	1.237	1.329	1.295	1.526	1.503	1.489	0.142	0.152	0.136
2.369	2.369	2.378	1.485	1.502	1.523	1.792	1.806	1.829	0.155	0.149	0.154
2.668	2.694	2.702	1.759	1.795	1.763	2.132	2.236	2.189	0.154	0.153	0.168
3.045	3.054	3.032	2.023	2.052	2.063	2.373	2.44	2.487	0.166	0.169	0.175
3.236	3.33	3.289	2.23	2.426	2.338	2.524	2.545	2.569	0.167	0.175	0.184
3.817	3.875	3.789	2.706	2.79	2.752	2.92	3.001	2.986	0.189	0.195	0.192
3.897	3.988	3.823	2.785	2.869	2.859	3.003	3.089	3.12	0.2	0.198	0.206
4.026	4.023	4.052	2.913	2.923	2.893	3.272	3.229	3.199	0.196	0.19	0.199
